# Supplementary material for: Molecular evolutionary dynamics of enterovirus A71, coxsackievirus A16 and coxsackievirus A6 causing hand, foot and mouth disease in Thailand, 2000–2022
Source: Sci Rep. 2023 Oct 13;13:17359. doi: 10.1038/s41598-023-44644-z (PMC10576028; doi:10.1038/s41598-023-44644-z)
Supplement: Supplementary file 3 — Supplementary Table S1. [file 41598_2023_44644_MOESM3_ESM.xlsx]

## Sheet: EV-A71
Supplementary Table S1. Datasets of EV-A71, CVA16 and CVA6 Thailand isolates analyzed in the study.
Year	Enterovirus A71 genotype and subgenotype	GenBank accession number	strain name	Collection date (DD/MM/YYYY)	Clinical diagnosis	Province	Source / Reference numbers
2001	EV-A71-B4	FJ846663	Siriraj06/TH/01	--/--/2001	HFMD	Unspecify	1, 2
2001	EV-A71-B4	FJ846664	Siriraj08/TH/01	--/--/2001	HFMD	Unspecify	1, 2
2001	EV-A71-C1	FJ846665	Siriraj12/TH/01	--/--/2001	HFMD	Unspecify	1, 2
2001	EV-A71-C1	FJ846666	Siriraj15/TH/01	--/--/2001	HFMD	Unspecify	1, 2
2001	EV-A71-C1	FJ846667	Siriraj23/TH/01	--/--/2001	HFMD	Unspecify	1, 2
2001	EV-A71-C1	FJ846668	Siriraj28/TH/01	--/--/2001	HFMD	Unspecify	1, 2
2001	EV-A71-C1	FJ846669	Siriraj37/TH/01	--/--/2001	HFMD	Unspecify	1, 2
2001	EV-A71-C1	FJ846670	Siriraj16/TH/01	--/--/2001	HFMD	Unspecify	1, 2
2001	EV-A71-C1	FJ846671	Siriraj25/TH/01	--/--/2001	HFMD	Unspecify	1, 2
2001	EV-A71-C1	FJ846672	Siriraj45/TH/01	--/--/2001	HFMD	Unspecify	1, 2
2001	EV-A71-C1	FJ846673	Siriraj36/TH/01	--/--/2001	HFMD	Unspecify	1, 2
2001	EV-A71-C1	FJ846674	Siriraj17/TH/01	--/--/2001	HFMD	Unspecify	1, 2
2003	EV-A71-C1	FJ846676	Siriraj24/TH/03	--/--/2003	HFMD	Unspecify	1, 2
2003	EV-A71-C1	FJ846677	Siriraj07/TH/03	--/--/2003	HFMD	Unspecify	1, 2
2003	EV-A71-C1	FJ846678	Siriraj25/TH/03	--/--/2003	HFMD	Unspecify	1, 2
2003	EV-A71-C1	FJ846679	Siriraj15/TH/03	--/--/2003	HFMD	Unspecify	1, 2
2003	EV-A71-C1	FJ846680	Siriraj18/TH/03	--/--/2003	HFMD	Unspecify	1, 2
2003	EV-A71-C1	FJ846681	Siriraj12/TH/03	--/--/2003	HFMD	Unspecify	1, 2
2003	EV-A71-C1	FJ846682	Siriraj19/TH/03	--/--/2003	HFMD	Unspecify	1, 2
2004	EV-A71-C1	FJ846675	Siriraj01/TH/04	--/--/2004	HFMD	Unspecify	1, 2
2006	EV-A71-C1	FJ862987	Siriraj04/TH/06	--/--/2006	HFMD	Nakhon Ratchasima	1, 2
2006	EV-A71-C4b	EF203407	SI01/TH_NMA_/06	--/--/2006	Encephalytis	Nakhon Ratchasima	1, 2
2006	EV-A71-C5	FJ862993	Siriraj02/TH/06	--/--/2006	HFMD	Bangkok	1, 2
2006	EV-A71-C5	FJ862994	Siriraj03/TH/06	--/--/2006	HFMD	Bangkok	1, 2
2007	EV-A71-C1	FJ151498	THA_07_02073	--/--/2007	Unknown	Unspecify	GenBank
2007	EV-A71-C1	FJ862991	Siriraj04/TH/07	--/--/2007	HFMD	Unspecify	1, 2
2007	EV-A71-C2	FJ151491	THA_07_01644	--/--/2007	Unknown	Unspecify	GenBank
2007	EV-A71-C2	FJ151492	THA_07_01647	--/--/2007	Unknown	Unspecify	GenBank
2007	EV-A71-C4b	FJ862988	Siriraj01/TH/07	--/--/2007	HFMD	Unspecify	1, 2
2007	EV-A71-C4b	FJ862989	Siriraj02/TH/07	--/--/2007	HFMD	Unspecify	1, 2
2007	EV-A71-C4b	FJ862990	Siriraj03/TH/07	--/--/2007	HFMD	Unspecify	1, 2
2007	EV-A71-C5	FJ151493	THA_07_01865	--/--/2007	Unknown	Unspecify	GenBank
2007	EV-A71-C5	FJ151500	THA_07_01861	--/--/2007	Unknown	Unspecify	GenBank
2008	EV-A71-C1	FJ151495	THA_08_17184	--/--/2008	Unknown	Unspecify	GenBank
2008	EV-A71-C2	FJ151501	THA_08_12883	--/--/2008	Unknown	Unspecify	GenBank
2008	EV-A71-C4a	FJ556875	THA_08_33951	04/11/2008	Unknown	Unspecify	GenBank
2008	EV-A71-C4b	FJ151494	THA_08_12242	--/--/2008	Unknown	Unspecify	GenBank
2008	EV-A71-C4b	FJ151496	THA_08_17462	--/--/2008	Unknown	Unspecify	GenBank
2008	EV-A71-C4b	FJ151502	THA_08_17461	--/--/2008	Unknown	Unspecify	GenBank
2008	EV-A71-C4b	FJ556873	THA_08_29778	26/09/2008	Unknown	Unspecify	GenBank
2008	EV-A71-C4b	FJ556874	THA_08_29961	29/09/2008	Unknown	Unspecify	GenBank
2008	EV-A71-C4b	FJ862992	Siriraj01/TH/08	--/--/2008	HFMD	Bangkok	1, 2
2008	EV-A71-C5	FJ151499	THA_08_17570	--/--/2008	Unknown	Unspecify	GenBank
2009	EV-A71-B5	JF738001	THA-EV71-019	--/09/2009	HFMD	Unspecify	6
2009	EV-A71-C1	JF738000	THA_EV71_002	--/06/2009	HFMD	Unspecify	6
2009	EV-A71-C4a	JF738002	THA_EV71_044	--/08/2009	HFMD	Unspecify	6
2011	EV-A71-B5	JQ900604	SiICRC_16/TH/2011	--/--/2011	HFMD	Nakhon Ratchasima	1, 2
2011	EV-A71-B5	JQ900605	SiICRC_10/TH/2011	15/08/2011	HFMD	Nakhon Ratchasima	1, 2
2011	EV-A71-B5	JQ900606	SiICRC_7/TH/2011	12/08/2011	HFMD	Nakhon Ratchasima	1, 2
2011	EV-A71-B5	JQ900607	SiICRC_8/TH/2011	10/08/2011	HFMD	Nakhon Ratchasima	1, 2
2011	EV-A71-B5	JQ900608	SiICRC_17/TH/2011	--/--/2011	HFMD	Nakhon Ratchasima	1, 2
2011	EV-A71-B5	JQ900609	SiICRC_18/TH/2011	--/--/2011	HFMD	Nakhon Ratchasima	1, 2
2011	EV-A71-B5	JQ900610	SiICRC_12/TH/2011	16/08/2011	HFMD	Nakhon Ratchasima	1, 2
2011	EV-A71-B5	JQ900611	SiICRC_11/TH/2011	15/08/2011	HFMD	Nakhon Ratchasima	1, 2
2011	EV-A71-B5	JQ900612	SiICRC_14/TH/2011	10/08/2011	HFMD	Nakhon Ratchasima	1, 2
2011	EV-A71-B5	JQ900613	SiICRC_15/TH/2011	10/08/2011	HFMD	Nakhon Ratchasima	1, 2
2011	EV-A71-B5	JQ900614	SiICRC_13/TH/2011	10/08/2011	HFMD	Nakhon Ratchasima	1, 2
2011	EV-A71-B5	JQ900615	SiICRC_9/TH/2011	13/08/2011	HFMD	Nakhon Ratchasima	1, 2
2011	EV-A71-B5	KU574619	EV_A71/PMKA1300/THA/2011	24/06/2011	Unknown	Unspecify	9
2012	EV-A71-B5	KF748135	SiICRC06/TH/2012	12/09/2012	HFMD	Ratchaburi	1, 2
2012	EV-A71-B5	KF748138	SiICRC01/TH/2012	17/08/2012	HFMD	Bangkok	1, 2
2012	EV-A71-B5	KF748139	SiICRC02/TH/2012	23/07/2012	HFMD	Bangkok	1, 2
2012	EV-A71-B5	KF748140	SiICRC03/TH/2012	02/10/2012	HFMD	Bangkok	1, 2
2012	EV-A71-B5	KM675909	SilCRC07/TH/2012	--/11/2012	HFMD	Chiang Mai	1, 2
2012	EV-A71-B5	KM675910	SiICRC08/TH/2012	--/10/2012	HFMD	Chiang Mai	1, 2
2012	EV-A71-B5	KM675911	SiICRC09/TH/2012	--/10/2012	HFMD	Chiang Mai	1, 2
2012	EV-A71-B5	KM675912	SiICRC10/TH/2012	--/11/2012	HFMD	Chiang Mai	1, 2
2012	EV-A71-B5	KM675913	SiICRC11/TH/2012	--/10/2012	HFMD	Chiang Mai	1, 2
2012	EV-A71-B5	KM675914	SiICRC12/TH/2012	--/10/2012	HFMD	Chiang Mai	1, 2
2012	EV-A71-B5	KR045291	THA_A575	18/07/2012	HFMD	Unspecify	8
2012	EV-A71-B5	KR045292	THA_A578	18/07/2012	HFMD	Unspecify	8
2012	EV-A71-B5	KR045293	THA_A683	24/07/2012	HFMD	Unspecify	8
2012	EV-A71-B5	KR045294	THA_A847	07/08/2012	HFMD	Unspecify	8
2012	EV-A71-B5	KR045295	THA_A851	07/08/2012	HFMD	Unspecify	8
2012	EV-A71-B5	KR045298	THA_A1008	18/12/2012	HFMD	Unspecify	8
2012	EV-A71-B5	KR045304	THA_A577	18/07/2012	HFMD	Unspecify	8
2013	EV-A71-B5	KF748136	SiICRC01/TH/2013	26/02/2013	HFMD	Samut Sakhon	1, 2
2013	EV-A71-B5	KM675907	SilCRC03/TH/2013	15/08/2013	HFMD	Nakhon Ratchasima	1, 2
2013	EV-A71-B5	KM675908	SiICRC04/TH/2013	05/02/2013	HFMD	Pathum Thani	1, 2
2013	EV-A71-B5	KM675915	SiICRC05/TH/2013	--/11/2013	HFMD	Chiang Mai	1, 2
2013	EV-A71-B5	KR045299	THA_A1048	11/02/2013	HFMD	Unspecify	8
2013	EV-A71-B5	KR045300	THA_A1083	28/03/2013	HFMD	Unspecify	8
2013	EV-A71-C2	KF748141	SiICRC02/TH/2013	07/01/2013	HFMD	Bangkok	1, 2
2014	EV-A71-B5	KM675920	SiICRC05/TH/2014	12/02/2014	HFMD	Samut Sakhon	1, 2
2014	EV-A71-B5	KM675921	SiICRC06/TH/2014	--/07/2014	HFMD	Chiang Rai	1, 2
2014	EV-A71-B5	KM675922	SiICRC07/TH/2014	07/07/2014	HFMD	Bangkok	1, 2
2014	EV-A71-B5	KR045301	THA_A1564	29/09/2014	HFMD	Unspecify	8
2014	EV-A71-B5	KR045302	THA_A1570	13/10/2014	HFMD	Unspecify	8
2014	EV-A71-C4a	KM675916	SiICRC01/TH/2014	10/01/2014	HFMD	Bangkok	1, 2
2014	EV-A71-C4a	KM675917	SiICRC02/TH/2014	10/01/2014	HFMD	Bangkok	1, 2
2014	EV-A71-C4a	KM675918	SiICRC03/TH/2014	10/01/2014	HFMD	Bangkok	1, 2
2014	EV-A71-C4a	KM675919	SiICRC04/TH/2014	10/01/2014	HFMD	Bangkok	1, 2
2014	EV-A71-C4a	KR045303	THA_A1219	06/01/2014	HFMD	Unspecify	8
2014	EV-A71-C4a	KX372332	SiICRC08/TH/2014	20/08/2014	HFMD	Bangkok	1, 2
2015	EV-A71-C4a	MH879029	EV71/TH/MU_1/2015	15/10/2015	HFMD	Bangkok	This study
2016	EV-A71-B5	OM417111	EV71/TH/MUMT-1/2016	--/--/2016	HFMD	Chiang Rai	This study
2016	EV-A71-B5	OM417112	EV71/TH/MUMT-2/2016	--/--/2016	HFMD	Chiang Rai	This study
2016	EV-A71-B5	OM417113	EV71/TH/MUMT-3/2016	--/--/2016	HFMD	Chiang Rai	This study
2016	EV-A71-B5	OM417114	EV71/TH/MUMT-4/2016	--/--/2016	HFMD	Chiang Rai	This study
2016	EV-A71-B5	OM417115	EV71/TH/MUMT-5/2016	--/--/2016	HFMD	Chiang Rai	This study
2017	EV-A71-B5	MG843892	EV71_VP1_THA/CU2404/2017	--/--/2017	HFMD	Unspecify	7
2017	EV-A71-B5	MG843893	EV71_VP1_THA/CU2408/2017	--/--/2017	HFMD	Unspecify	7
2017	EV-A71-B5	MG843894	EV71_VP1_THA/CU2411/2017	--/--/2017	HFMD	Unspecify	7
2017	EV-A71-B5	MG843895	EV71_VP1_THA/CU2412/2017	--/--/2017	HFMD	Unspecify	7
2017	EV-A71-B5	MG843896	EV71_VP1_THA/CU2415/2017	--/--/2017	HFMD	Unspecify	7
2017	EV-A71-B5	MG843897	EV71_VP1_THA/CU2421/2017	--/--/2017	HFMD	Unspecify	7
2017	EV-A71-B5	MG843898	EV71_VP1_THA/CU2479/2017	--/--/2017	HFMD	Unspecify	7
2017	EV-A71-B5	MG843899	EV71_VP1_THA/CU2481/2017	--/--/2017	HFMD	Unspecify	7
2017	EV-A71-B5	MG843900	EV71_VP1_THA/CU2483/2017	--/--/2017	HFMD	Unspecify	7
2017	EV-A71-B5	MG843901	EV71_VP1_THA/CU2484/2017	--/--/2017	HFMD	Unspecify	7
2017	EV-A71-B5	MG843902	EV71_VP1_THA/CU2490/2017	--/--/2017	HFMD	Unspecify	7
2017	EV-A71-B5	MG843903	EV71_VP1_THA/CU2492/2017	--/--/2017	HFMD	Unspecify	7
2017	EV-A71-B5	MG843904	EV71_VP1_THA/CU2493/2017	--/--/2017	HFMD	Unspecify	7
2017	EV-A71-B5	MG843906	EV71_VP1_THA/CU2498/2017	--/--/2017	HFMD	Unspecify	7
2017	EV-A71-B5	MG843907	EV71_VP1_THA/CU2499/2017	--/--/2017	HFMD	Unspecify	7
2017	EV-A71-B5	MG843908	EV71_VP1_THA/CU2517/2017	--/--/2017	HFMD	Unspecify	7
2017	EV-A71-B5	MG843911	EV71_VP1_THA/CU2520/2017	--/--/2017	HFMD	Unspecify	7
2017	EV-A71-B5	MG843915	EV71_VP1_THA/CU2528/2017	--/--/2017	HFMD	Unspecify	7
2017	EV-A71-B5	MG843916	EV71_VP1_THA/CU2537/2017	--/--/2017	HFMD	Unspecify	7
2017	EV-A71-B5	MG843917	EV71_VP1_THA/CU2543/2017	--/--/2017	HFMD	Unspecify	7
2017	EV-A71-B5	MG843918	EV71_VP1_THA/CU2545/2017	--/--/2017	HFMD	Unspecify	7
2017	EV-A71-B5	MG843919	EV71_VP1_THA/CU2555/2017	--/--/2017	HFMD	Unspecify	7
2017	EV-A71-B5	MG843920	EV71_VP1_THA/CU2559/2017	--/--/2017	HFMD	Unspecify	7
2017	EV-A71-B5	MG843921	EV71_VP1_THA/CU2560/2017	--/--/2017	HFMD	Unspecify	7
2017	EV-A71-B5	MG843923	EV71_VP1_THA/CU2563/2017	--/--/2017	HFMD	Unspecify	7
2017	EV-A71-B5	MG843924	EV71_VP1_THA/CU2564/2017	--/--/2017	HFMD	Unspecify	7
2017	EV-A71-B5	MG843925	EV71_VP1_THA/CU2566/2017	--/--/2017	HFMD	Unspecify	7
2017	EV-A71-B5	MG843926	EV71_VP1_THA/CU2568/2017	--/--/2017	HFMD	Unspecify	7
2017	EV-A71-B5	MG843927	EV71_VP1_THA/CU2569/2017	--/--/2017	HFMD	Unspecify	7
2017	EV-A71-B5	MG843928	EV71_VP1_THA/CU2570/2017	--/--/2017	HFMD	Unspecify	7
2017	EV-A71-B5	MG843931	EV71_VP1_THA/CU2586/2017	--/--/2017	HFMD	Unspecify	7
2017	EV-A71-B5	MG843932	EV71_VP1_THA/CU2587/2017	--/--/2017	HFMD	Unspecify	7
2017	EV-A71-B5	MG843933	EV71_VP1_THA/CU2588/2017	--/--/2017	HFMD	Unspecify	7
2017	EV-A71-B5	MG843934	EV71_VP1_THA/CU2589/2017	--/--/2017	HFMD	Unspecify	7
2017	EV-A71-B5	MG843935	EV71_VP1_THA/CU2590/2017	--/--/2017	HFMD	Unspecify	7
2017	EV-A71-B5	MG843936	EV71_VP1_THA/CU2591/2017	--/--/2017	HFMD	Unspecify	7
2017	EV-A71-B5	MG843937	EV71_VP1_THA/CU2592/2017	--/--/2017	HFMD	Unspecify	7
2017	EV-A71-B5	MG843938	EV71_VP1_THA/CU2593/2017	--/--/2017	HFMD	Unspecify	7
2017	EV-A71-B5	MG843939	EV71_VP1_THA/CU2594/2017	--/--/2017	HFMD	Unspecify	7
2017	EV-A71-B5	MG843940	EV71_VP1_THA/CU2602/2017	--/--/2017	HFMD	Unspecify	7
2017	EV-A71-B5	MG843941	EV71_VP1_THA/CU2603/2017	--/--/2017	HFMD	Unspecify	7
2017	EV-A71-B5	MG843944	EV71_VP1_THA/CU2611/2017	--/--/2017	HFMD	Unspecify	7
2017	EV-A71-B5	MG843947	EV71_VP1_THA/CU2620/2017	--/--/2017	HFMD	Unspecify	7
2017	EV-A71-B5	MG843948	EV71_VP1_THA/CU2621/2017	--/--/2017	HFMD	Unspecify	7
2017	EV-A71-B5	MG843949	EV71_VP1_THA/CU2622/2017	--/--/2017	HFMD	Unspecify	7
2017	EV-A71-B5	MG843952	EV71_VP1_THA/CU2634/2017	--/--/2017	HFMD	Unspecify	7
2017	EV-A71-B5	MG843953	EV71_VP1_THA/CU2637/2017	--/--/2017	HFMD	Unspecify	7
2017	EV-A71-B5	MG843955	EV71_VP1_THA/CU2640/2017	--/--/2017	HFMD	Unspecify	7
2017	EV-A71-B5	MG843956	EV71_VP1_THA/CU2645/2017	--/--/2017	HFMD	Unspecify	7
2017	EV-A71-B5	MG843957	EV71_VP1_THA/CU2652/2017	--/--/2017	HFMD	Unspecify	7
2017	EV-A71-B5	MG843958	EV71_VP1_THA/CU2654/2017	--/--/2017	HFMD	Unspecify	7
2017	EV-A71-B5	MG843959	EV71_VP1_THA/CU2658/2017	--/--/2017	HFMD	Unspecify	7
2017	EV-A71-B5	MG843960	EV71_VP1_THA/CU2663/2017	--/--/2017	HFMD	Unspecify	7
2017	EV-A71-B5	MG843961	EV71_VP1_THA/CU2667/2017	--/--/2017	HFMD	Unspecify	7
2017	EV-A71-B5	MG843962	EV71_VP1_THA/CU2669/2017	--/--/2017	HFMD	Unspecify	7
2017	EV-A71-B5	MG843963	EV71_VP1_THA/CU2671/2017	--/--/2017	HFMD	Unspecify	7
2017	EV-A71-B5	MG843964	EV71_VP1_THA/CU2673/2017	--/--/2017	HFMD	Unspecify	7
2017	EV-A71-B5	MG843965	EV71_VP1_THA/CU2675/2017	--/--/2017	HFMD	Unspecify	7
2017	EV-A71-B5	MG843966	EV71_VP1_THA/CU2679/2017	--/--/2017	HFMD	Unspecify	7
2017	EV-A71-B5	MG843970	EV71_VP1_THA/CU2688/2017	--/--/2017	HFMD	Unspecify	7
2017	EV-A71-B5	MG843972	EV71_VP1_THA/CU2691/2017	--/--/2017	HFMD	Unspecify	7
2017	EV-A71-B5	MG843975	EV71_VP1_THA/CU2698/2017	--/--/2017	HFMD	Unspecify	7
2017	EV-A71-B5	MG843978	EV71_VP1_THA/CU2702/2017	--/--/2017	HFMD	Unspecify	7
2017	EV-A71-B5	MG843979	EV71_VP1_THA/CU2713/2017	--/--/2017	HFMD	Unspecify	7
2017	EV-A71-B5	MG843980	EV71_VP1_THA/CU2714/2017	--/--/2017	HFMD	Unspecify	7
2017	EV-A71-B5	MG843981	EV71_VP1_THA/CU2715/2017	--/--/2017	HFMD	Unspecify	7
2017	EV-A71-B5	MG843983	EV71_VP1_THA/CU2722/2017	--/--/2017	HFMD	Unspecify	7
2017	EV-A71-B5	MG843984	EV71_VP1_THA/CU2728/2017	--/--/2017	HFMD	Unspecify	7
2017	EV-A71-B5	MG843985	EV71_VP1_THA/CU2732/2017	--/--/2017	HFMD	Unspecify	7
2017	EV-A71-B5	MG843986	EV71_VP1_THA/CU2733/2017	--/--/2017	HFMD	Unspecify	7
2017	EV-A71-B5	MG843988	EV71_VP1_THA/CU2735/2017	--/--/2017	HFMD	Unspecify	7
2017	EV-A71-B5	MG843991	EV71_VP1_THA/CU2738/2017	--/--/2017	HFMD	Unspecify	7
2017	EV-A71-B5	MG843992	EV71_VP1_THA/CU2739/2017	--/--/2017	HFMD	Unspecify	7
2017	EV-A71-B5	MG843994	EV71_VP1_THA/CU2746/2017	--/--/2017	HFMD	Unspecify	7
2017	EV-A71-B5	MG844000	EV71_VP1_THA/CU2756/2017	--/--/2017	HFMD	Unspecify	7
2017	EV-A71-B5	MG844001	EV71_VP1_THA/CU2757/2017	--/--/2017	HFMD	Unspecify	7
2017	EV-A71-B5	MG844002	EV71_VP1_THA/CU2758/2017	--/--/2017	HFMD	Unspecify	7
2017	EV-A71-B5	MG844003	EV71_VP1_THA/CU2760/2017	--/--/2017	HFMD	Unspecify	7
2017	EV-A71-B5	MG844004	EV71_VP1_THA/CU2761/2017	--/--/2017	HFMD	Unspecify	7
2017	EV-A71-B5	MG844005	EV71_VP1_THA/CU2762/2017	--/--/2017	HFMD	Unspecify	7
2017	EV-A71-B5	MG844006	EV71_VP1_THA/CU2763/2017	--/--/2017	HFMD	Unspecify	7
2017	EV-A71-B5	MG844007	EV71_VP1_THA/CU2764/2017	--/--/2017	HFMD	Unspecify	7
2017	EV-A71-B5	MG844011	EV71_VP1_THA/CU2769/2017	--/--/2017	HFMD	Unspecify	7
2017	EV-A71-B5	MG844014	EV71_VP1_THA/CU2779/2017	--/--/2017	HFMD	Unspecify	7
2017	EV-A71-B5	MG844015	EV71_VP1_THA/CU2781/2017	--/--/2017	HFMD	Unspecify	7
2017	EV-A71-B5	MG844016	EV71_VP1_THA/CU2794/2017	--/--/2017	HFMD	Unspecify	7
2017	EV-A71-B5	MG844018	EV71_VP1_THA/CU2796/2017	--/--/2017	HFMD	Unspecify	7
2017	EV-A71-B5	MG844019	EV71_VP1_THA/CU2797/2017	--/--/2017	HFMD	Unspecify	7
2017	EV-A71-B5	MG844021	EV71_VP1_THA/CU2799/2017	--/--/2017	HFMD	Unspecify	7
2017	EV-A71-B5	MG844022	EV71_VP1_THA/CU2800/2017	--/--/2017	HFMD	Unspecify	7
2017	EV-A71-B5	MG844023	EV71_VP1_THA/CU2801/2017	--/--/2017	HFMD	Unspecify	7
2017	EV-A71-B5	MG844024	EV71_VP1_THA/CU2802/2017	--/--/2017	HFMD	Unspecify	7
2017	EV-A71-B5	MG844025	EV71_VP1_THA/CU2803/2017	--/--/2017	HFMD	Unspecify	7
2017	EV-A71-B5	MG844026	EV71_VP1_THA/CU2811/2017	--/--/2017	HFMD	Unspecify	7
2017	EV-A71-B5	MG844027	EV71_VP1_THA/CU2813/2017	--/--/2017	HFMD	Unspecify	7
2017	EV-A71-B5	MG844028	EV71_VP1_THA/CU2815/2017	--/--/2017	HFMD	Unspecify	7
2017	EV-A71-B5	MG844029	EV71_VP1_THA/CU2816/2017	--/--/2017	HFMD	Unspecify	7
2017	EV-A71-B5	MG844032	EV71_VP1_THA/CU2828/2017	--/--/2017	HFMD	Unspecify	7
2017	EV-A71-B5	MG844034	EV71_VP1_THA/CU2832/2017	--/--/2017	HFMD	Unspecify	7
2017	EV-A71-B5	MG844035	EV71_VP1_THA/CU2833/2017	--/--/2017	HFMD	Unspecify	7
2017	EV-A71-B5	MG844036	EV71_VP1_THA/CU2834/2017	--/--/2017	HFMD	Unspecify	7
2017	EV-A71-B5	MG844037	EV71_VP1_THA/CU2835/2017	--/--/2017	HFMD	Unspecify	7
2017	EV-A71-B5	MG844038	EV71_VP1_THA/CU2836/2017	--/--/2017	HFMD	Unspecify	7
2017	EV-A71-B5	MG844040	EV71_VP1_THA/CU2838/2017	--/--/2017	HFMD	Unspecify	7
2017	EV-A71-B5	MG844043	EV71_VP1_THA/CU2847/2017	--/--/2017	HFMD	Unspecify	7
2017	EV-A71-B5	MG844045	EV71_VP1_THA/CU2849/2017	--/--/2017	HFMD	Unspecify	7
2017	EV-A71-B5	MG844047	EV71_VP1_THA/CU2855/2017	--/--/2017	HFMD	Unspecify	7
2017	EV-A71-B5	MG844048	EV71_VP1_THA/CU2856/2017	--/--/2017	HFMD	Unspecify	7
2017	EV-A71-B5	MG844049	EV71_VP1_THA/CU2857/2017	--/--/2017	HFMD	Unspecify	7
2017	EV-A71-B5	MG844052	EV71_VP1_THA/CU2860/2017	--/--/2017	HFMD	Unspecify	7
2017	EV-A71-B5	MG844053	EV71_VP1_THA/CU2861/2017	--/--/2017	HFMD	Unspecify	7
2017	EV-A71-B5	MG844056	EV71_VP1_THA/CU2869/2017	--/--/2017	HFMD	Unspecify	7
2017	EV-A71-B5	MG844057	EV71_VP1_THA/CU2883/2017	--/--/2017	HFMD	Unspecify	7
2017	EV-A71-B5	MG844059	EV71_VP1_THA/CU2890/2017	--/--/2017	HFMD	Unspecify	7
2017	EV-A71-B5	MG844060	EV71_VP1_THA/CU2898/2017	--/--/2017	HFMD	Unspecify	7
2017	EV-A71-C4a	MG843954	EV71_VP1_THA/CU2638/2017	--/--/2017	HFMD	Unspecify	7
2017	EV-A71-C4a	MG844031	EV71_VP1_THA/CU2826/2017	--/--/2017	HFMD	Unspecify	4
2019	EV-A71-C1	MW354737	CU3426	26/07/2019	HFMD	Phitsanulok	4
2019	EV-A71-C1	MW354738	CU3462	23/08/2019	HFMD	Phitsanulok	4
2019	EV-A71-C1	MW354739	CU3529	16/12/2019	HFMD	Bangkok	4
2019	EV-A71-C1	MW354740	CU3472	02/09/2019	HFMD	Bangkok	4
2019	EV-A71-C1	MW354741	CU3405	18/07/2019	HFMD	Bangkok	4
2019	EV-A71-C1	MW354742	CU3418	23/07/2019	HFMD	Bangkok	4
2019	EV-A71-C1	MW354743	CU3312	06/06/2019	HFMD	Bangkok	4
2019	EV-A71-C1	MW354744	CU3399	15/07/2019	HFMD	Phitsanulok	4
2019	EV-A71-C1	MW354745	CU3414	19/07/2019	HFMD	Bangkok	4
2019	EV-A71-C1	MW354746	CU3485	11/09/2019	HFMD	Phitsanulok	4
2020	EV-A71-C1	MW354736	CU3545	23/01/2020	HFMD	Bangkok	4
Note:
Northeastern: Nakhon Ratchasima, Mukdahan
Central: Bangkok, Pathum Thani
Western: Prachuap Khiri Khan, Ratchaburi
Northern: Phitsanulok, Chian Mai, Chiang Rai, Phare, Lampang
References
1. Noisumdaeng, P. et al. Longitudinal study on enterovirus A71 and coxsackievirus A16 genotype/subgenotype replacements in hand, foot and mouth disease patients in Thailand, 2000-2017. Int. J. Infect. Dis. 80, 84-91 (2019).
2. Noisumdaeng, P. et al. Complete genome analysis demonstrates multiple introductions of enterovirus 71 and coxsackievirus A16 recombinant strains into Thailand during the past decade. Emerg. Microbes Infect. 7, 214 (2018).
3. Puenpa, J. et al. Evolutionary and genetic recombination analyses of coxsackievirus A6 variants associated with hand, foot, and mouth disease outbreaks in Thailand between 2019 and 2022. Viruses. 15, 73 (2022).
4. Puenpa, J. et al. Genetic diversity and evolution of enterovirus A71 subgenogroup C1 from children with hand, foot, and mouth disease in Thailand. Arch. Virol. 166, 2209-2216 (2021).
5. Puenpa, J. et al. Molecular epidemiology and the evolution of human coxsackievirus A6. J. Gen. Virol. 97, 3225-3231 (2016).
6. Puenpa, J. et al. Molecular characterization and complete genome analysis of human enterovirus 71 and coxsackievirus A16 from children with hand, foot and mouth disease in Thailand during 2008-2011. Arch. Virol. 156, 2007-2013 (2011).
7. Puenpa, J. et al. Enterovirus A71 infection, Thailand, 2017. Emerg. Infect. Dis.24, 1386-1387 (2018).
8. Mauleekoonphairoj, J. et al. Complete genome sequence analysis of enterovirus 71 isolated from children with hand, foot, and mouth disease in Thailand, 2012-2014. Virus. Genes. 51, 290-293 (2015).
9. Zhou, Y. et al. Metagenomics study of viral pathogens in undiagnosed respiratory specimens and identification of human enteroviruses at a Thailand hospital. Am. J. Trop. Med. Hyg. 95, 663-669 (2016).
10. Perera, D. et al. Molecular phylogeny of modern coxsackievirus A16. Arch. Virol. 152, 1201-1208 (2007).

## Sheet: CVA16
Supplementary Table S1. Datasets of EV-A71, CVA16 and CVA6 Thailand isolates analyzed in the study.
Year	Enterovirus A71 genotype and subgenotype	GenBank accession number	strain name	Collection date (DD/MM/YYYY)	Clinical diagnosis	Province	Source / Reference numbers
2000	CVA16-B1a	AM292477	TS1_2000/THAI/00	--/--/2000	Unknown	Unspecify	11
2000	CVA16-B1a	GQ184129	Siriraj12/TH/00	--/--/2000	HFMD	Unspecify	1, 2
2001	CVA16-B1a	GQ184130	Siriraj10/TH/01	--/--/2001	HFMD	Unspecify	1, 2
2002	CVA16-B1a	GQ184131	Siriraj01/TH/02	--/--/2002	HFMD	Unspecify	1, 2
2002	CVA16-B1a	GQ184132	Siriraj07/TH/02	--/--/2002	HFMD	Unspecify	1, 2
2002	CVA16-B1a	GQ184133	Siriraj18/TH/02	--/--/2002	HFMD	Unspecify	1, 2
2002	CVA16-B1a	GQ184134	Siriraj19/TH/02	--/--/2002	HFMD	Unspecify	1, 2
2002	CVA16-B1a	GQ184135	Siriraj24/TH/02	--/--/2002	HFMD	Unspecify	1, 2
2002	CVA16-B1a	GQ184136	Siriraj26/TH/02	--/--/2002	HFMD	Unspecify	1, 2
2005	CVA16-B1a	GQ184140	Siriraj07/TH/05	--/--/2005	HFMD	Unspecify	1, 2
2005	CVA16-B1a	GQ184138	Siriraj04/TH/05	--/--/2005	HFMD	Unspecify	1, 2
2005	CVA16-B1a	GQ184139	Siriraj06/TH/05	--/--/2005	HFMD	Unspecify	1, 2
2005	CVA16-B1a	GQ184137	Siriraj02/TH/05	--/--/2005	HFMD	Unspecify	1, 2
2010	CVA16-B1a	JF738003	THA_CA16_090	--/02/2010	HFMD	Unspecify	7
2010	CVA16-B1a	JF738004	THA_CA16_069	--/07/2010	HFMD	Unspecify	7
2011	CVA16-B1a	KF748142	SiICRC01/TH/2011	08/06/2011	HFMD	Ratchaburi	1, 2
2011	CVA16-B1a	KF748143	SiICRC02/TH/2011	10/08/2011	HFMD	Nakhon Ratchasima	1, 2
2011	CVA16-B1a	KF748144	SiICRC03/TH/2011	10/08/2011	HFMD	Nakhon Ratchasima	1, 2
2011	CVA16-B1a	KX372333	SiICRC04/TH/2011	10/08/2011	HFMD	Nakhon Ratchasima	1, 2
2011	CVA16-B1a	KX372335	SiICRC06/TH/2011	16/08/2011	Asymptomatic	Nakhon Ratchasima	1, 2
2011	CVA16-B1a	KX372334	SiICRC05/TH/2011	15/08/2011	HFMD	Nakhon Ratchasima	1, 2
2012	CVA16-B1b	KX372336	SiICRC01/TH/2012	08/08/2012	HFMD	Prachuap Khiri Khan	1, 2
2012	CVA16-B1a	KX372338	SiICRC03/TH/2012	01/12/2012	HFMD	Phrae	1, 2
2012	CVA16-B1a	KX372337	SiICRC02/TH/2012	01/12/2012	HFMD	Phrae	1, 2
2014	CVA16-B1a	KX372339	SiICRC01/TH/2014	08/07/2014	HFMD	Lampang	1, 2
2015	CVA16-B1a	MH879030	CA16/TH/MUMT_1/2015	15/10/2015	HFMD	Bangkok	This study
2015	CVA16-B1b	MH879031	CA16/TH/MUMT_2/2015	16/10/2015	HFMD	Bangkok	This study
2016	CVA16-B1a	OM417116	CVA16/TH/MUMT-1/2016	--/--/2016	HFMD	Chiang Rai	This study
2016	CVA16-B1b	OM417117	CVA16/TH/MUMT-2/2016	--/--/2016	HFMD	Chiang Rai	This study
2016	CVA16-B1a	OM417118	CVA16/TH/MUMT-3/2016	--/--/2016	HFMD	Chiang Rai	This study
2017	CVA16-B1a	MH879032	CA16/TH/MUMT_1/2017	29/09/2017	HFMD	Bangkok	This study
2020	CVA16-B1a	OM417119	CVA16/TH/MUSI-K035/2020	28/10/2020	HFMD	Nakhon Ratchasima	This study
2020	CVA16-B1a	OM417120	CVA16/TH/MUSI-MK18/2020	11/11/2020	HFMD	Mukdahan	This study
Note:
Northeastern: Nakhon Ratchasima, Mukdahan
Central: Bangkok, Pathum Thani
Western: Prachuap Khiri Khan, Ratchaburi
Northern: Phitsanulok, Chian Mai, Chiang Rai, Phare, Lampang
References
1. Noisumdaeng, P. et al. Longitudinal study on enterovirus A71 and coxsackievirus A16 genotype/subgenotype replacements in hand, foot and mouth disease patients in Thailand, 2000-2017. Int. J. Infect. Dis. 80, 84-91 (2019).
2. Noisumdaeng, P. et al. Complete genome analysis demonstrates multiple introductions of enterovirus 71 and coxsackievirus A16 recombinant strains into Thailand during the past decade. Emerg. Microbes Infect. 7, 214 (2018).
3. Puenpa, J. et al. Evolutionary and genetic recombination analyses of coxsackievirus A6 variants associated with hand, foot, and mouth disease outbreaks in Thailand between 2019 and 2022. Viruses. 15, 73 (2022).
4. Puenpa, J. et al. Genetic diversity and evolution of enterovirus A71 subgenogroup C1 from children with hand, foot, and mouth disease in Thailand. Arch. Virol. 166, 2209-2216 (2021).
5. Puenpa, J. et al. Molecular epidemiology and the evolution of human coxsackievirus A6. J. Gen. Virol. 97, 3225-3231 (2016).
6. Puenpa, J. et al. Molecular characterization and complete genome analysis of human enterovirus 71 and coxsackievirus A16 from children with hand, foot and mouth disease in Thailand during 2008-2011. Arch. Virol. 156, 2007-2013 (2011).
7. Puenpa, J. et al. Enterovirus A71 infection, Thailand, 2017. Emerg. Infect. Dis.24, 1386-1387 (2018).
8. Mauleekoonphairoj, J. et al. Complete genome sequence analysis of enterovirus 71 isolated from children with hand, foot, and mouth disease in Thailand, 2012-2014. Virus. Genes. 51, 290-293 (2015).
9. Zhou, Y. et al. Metagenomics study of viral pathogens in undiagnosed respiratory specimens and identification of human enteroviruses at a Thailand hospital. Am. J. Trop. Med. Hyg. 95, 663-669 (2016).
10. Perera, D. et al. Molecular phylogeny of modern coxsackievirus A16. Arch. Virol. 152, 1201-1208 (2007).

## Sheet: CVA6
Supplementary Table S1. Datasets of EV-A71, CVA16 and CVA6 Thailand isolates analyzed in the study.
Year	Enterovirus A71 genotype and subgenotype	GenBank accession number	strain name	Collection Date (DD/MM/YYYY)	Clinical diagnosis	Province	Source / Reference numbers
2008	CVA6-D3	KX212500	TH/CU25/A/2008	--/--/2008	HFMD	Unspecify	5
2009	CVA6-D3	KX212498	TH/CU47/A/2009	--/--/2009	HFMD	Unspecify	5
2010	CVA6-D3	KX212495	TH/CU83/A/2010	--/--/2010	HFMD	Unspecify	5
2010	CVA6-D3	KX212496	TH/CU84/A/2010	--/--/2010	HFMD	Unspecify	5
2010	CVA6-D3	KX212499	TH/CU86/A/2010	--/--/2010	HFMD	Unspecify	5
2012	CVA6-D3	KX372340	MUMT01/TH/2012	29/10/2012	HFMD	Bangkok	This study
2012	CVA6-D3	OM417122	CVA6/SiICRC02/TH/2012	19/07/2012	HFMD	Bangkok	This study
2012	CVA6-D3	KX212514	TH/CU796/F/2012	--/--/2012	HFMD	Unspecify	5
2012	CVA6-D3	KX212489	TH/CU209/A/2012	--/--/2012	HFMD	Unspecify	5
2012	CVA6-D3	KX212490	TH/CU262/A/2012	--/--/2012	HFMD	Unspecify	5
2012	CVA6-D3	KX212497	TH/CU160/A/2012	--/--/2012	HFMD	Unspecify	5
2014	CVA6-D3	KX212507	TH/CU1415/A/2014	--/--/2014	HFMD	Unspecify	5
2014	CVA6-D3	KX212421	TH/CU1504/A/2014	--/--/2014	HFMD	Unspecify	5
2014	CVA6-D3	KX212420	TH/CU1353/A/2014	--/--/2014	HFMD	Unspecify	5
2014	CVA6-D3	KX212390	TH/CU1558/A/2014	--/--/2014	HFMD	Unspecify	5
2014	CVA6-D3	KX212402	TH/CU1292/A/2014	--/--/2014	HFMD	Unspecify	5
2014	CVA6-D3	KX212406	TH/CU1391/A/2014	--/--/2014	HFMD	Unspecify	5
2014	CVA6-D3	KX212379	TH/CU1364/A/2014	--/--/2014	HFMD	Unspecify	5
2014	CVA6-D3	KX212505	TH/CU1271/A/2014	--/--/2014	HFMD	Unspecify	5
2014	CVA6-D3	KX212404	TH/CU1555/A/2014	--/--/2014	HFMD	Unspecify	5
2014	CVA6-D3	KX212380	TH/CU1420/A/2014	--/--/2014	HFMD	Unspecify	5
2014	CVA6-D3	KX212503	TH/CU1499/A/2014	--/--/2014	HFMD	Unspecify	5
2014	CVA6-D3	KX212504	TH/CU1508/A/2014	--/--/2014	HFMD	Unspecify	5
2014	CVA6-D3	KX212385	TH/CU1443/A/2014	--/--/2014	HFMD	Unspecify	5
2014	CVA6-D3	KX212384	TH/CU1430/A/2014	--/--/2014	HFMD	Unspecify	5
2014	CVA6-D3	KX212395	TH/CU1362/A/2014	--/--/2014	HFMD	Unspecify	5
2014	CVA6-D3	KX212407	TH/CU1373/A/2014	--/--/2014	HFMD	Unspecify	5
2014	CVA6-D3	KX212373	TH/CU1288/A/2014	--/--/2014	HFMD	Unspecify	5
2014	CVA6-D3	KX212375	TH/CU1330/A/2014	--/--/2014	HFMD	Unspecify	5
2014	CVA6-D3	KX212417	TH/CU1433/A/2014	--/--/2014	HFMD	Unspecify	5
2014	CVA6-D3	KX212381	TH/CU1389/A/2014	--/--/2014	HFMD	Unspecify	5
2014	CVA6-D3	KX212418	TH/CU1398/A/2014	--/--/2014	HFMD	Unspecify	5
2014	CVA6-D3	KX212376	TH/CU1360/A/2014	--/--/2014	HFMD	Unspecify	5
2014	CVA6-D3	KX212419	TH/CU1278/A/2014	--/--/2014	HFMD	Unspecify	5
2014	CVA6-D3	KX212399	TH/CU1428/A/2014	--/--/2014	HFMD	Unspecify	5
2014	CVA6-D3	KX212383	TH/CU1257/A/2014	--/--/2014	HFMD	Unspecify	5
2014	CVA6-D3	KX212377	TH/CU1404/A/2014	--/--/2014	HFMD	Unspecify	5
2014	CVA6-D3	KX212506	TH/CU1296/A/2014	--/--/2014	HFMD	Unspecify	5
2014	CVA6-D3	KX212401	TH/CU1493/A/2014	--/--/2014	HFMD	Unspecify	5
2014	CVA6-D3	KX212374	TH/CU1365/A/2014	--/--/2014	HFMD	Unspecify	5
2014	CVA6-D3	KX212386	TH/CU1324/A/2014	--/--/2014	HFMD	Unspecify	5
2014	CVA6-D3	KX212396	TH/CU1421/A/2014	--/--/2014	HFMD	Unspecify	5
2014	CVA6-D3	KX212391	TH/CU1327/A/2014	--/--/2014	HFMD	Unspecify	5
2014	CVA6-D3	KX212408	TH/CU1552/A/2014	--/--/2014	HFMD	Unspecify	5
2014	CVA6-D3	KX212409	TH/CU1379/A/2014	--/--/2014	HFMD	Unspecify	5
2014	CVA6-D3	KX212410	TH/CU1483/A/2014	--/--/2014	HFMD	Unspecify	5
2014	CVA6-D3	KX212378	TH/CU1393/A/2014	--/--/2014	HFMD	Unspecify	5
2014	CVA6-D3	KX212387	TH/CU1474/A/2014	--/--/2014	HFMD	Unspecify	5
2014	CVA6-D3	KX212393	TH/CU1608/A/2014	--/--/2014	HFMD	Unspecify	5
2014	CVA6-D3	KX212392	TH/CU1548/A/2014	--/--/2014	HFMD	Unspecify	5
2014	CVA6-D3	KX212397	TH/CU1590/A/2014	--/--/2014	HFMD	Unspecify	5
2014	CVA6-D3	KX212398	TH/CU1599/A/2014	--/--/2014	HFMD	Unspecify	5
2014	CVA6-D3	KX212501	TH/CU1302/A/2014	--/--/2014	HFMD	Unspecify	5
2014	CVA6-D3	KX212437	TH/CU1307/A/2014	--/--/2014	HFMD	Unspecify	5
2014	CVA6-D3	KX212436	TH/CU1268/A/2014	--/--/2014	HFMD	Unspecify	5
2014	CVA6-D3	KX212517	TH/CU1526/F/2014	--/--/2014	HFMD	Unspecify	5
2014	CVA6-D3	KX212443	TH/CU1244/F/2014	--/--/2014	HFMD	Unspecify	5
2014	CVA6-D3	KX212467	TH/CU1440/F/2014	--/--/2014	HFMD	Unspecify	5
2014	CVA6-D3	KX212518	TH/CU1260/F/2014	--/--/2014	HFMD	Unspecify	5
2014	CVA6-D3	KX212463	TH/CU1383/F/2014	--/--/2014	HFMD	Unspecify	5
2014	CVA6-D3	KX212464	TH/CU1422/F/2014	--/--/2014	HFMD	Unspecify	5
2014	CVA6-D3	KX212444	TH/CU1245/F/2014	--/--/2014	HFMD	Unspecify	5
2014	CVA6-D3	KX212468	TH/CU1310/F/2014	--/--/2014	HFMD	Unspecify	5
2014	CVA6-D3	KX212472	TH/CU1556/F/2014	--/--/2014	HFMD	Unspecify	5
2014	CVA6-D3	KX212519	TH/CU1256/F/2014	--/--/2014	HFMD	Unspecify	5
2014	CVA6-D3	KX212446	TH/CU1466/F/2014	--/--/2014	HFMD	Unspecify	5
2014	CVA6-D3	KX212515	TH/CU1331/F/2014	--/--/2014	HFMD	Unspecify	5
2014	CVA6-D3	KX212458	TH/CU1329/F/2014	--/--/2014	HFMD	Unspecify	5
2014	CVA6-D3	KX212445	TH/CU1465/F/2014	--/--/2014	HFMD	Unspecify	5
2014	CVA6-D3	KX212466	TH/CU1374/F/2014	--/--/2014	HFMD	Unspecify	5
2014	CVA6-D3	KX212454	TH/CU1246/F/2014	--/--/2014	HFMD	Unspecify	5
2014	CVA6-D3	KX212447	TH/CU1392/F/2014	--/--/2014	HFMD	Unspecify	5
2014	CVA6-D3	KX212455	TH/CU1350/F/2014	--/--/2014	HFMD	Unspecify	5
2014	CVA6-D3	KX212465	TH/CU1372/F/2014	--/--/2014	HFMD	Unspecify	5
2014	CVA6-D3	KX212456	TH/CU1375/F/2014	--/--/2014	HFMD	Unspecify	5
2014	CVA6-D3	KX212450	TH/CU1426/F/2014	--/--/2014	HFMD	Unspecify	5
2014	CVA6-D3	KX212516	TH/CU1423/F/2014	--/--/2014	HFMD	Unspecify	5
2014	CVA6-D3	KX212457	TH/CU1376/F/2014	--/--/2014	HFMD	Unspecify	5
2014	CVA6-D3	KX212449	TH/CU1424/F/2014	--/--/2014	HFMD	Unspecify	5
2014	CVA6-D3	KX212452	TH/CU1498/F/2014	--/--/2014	HFMD	Unspecify	5
2014	CVA6-D3	KX212451	TH/CU1332/F/2014	--/--/2014	HFMD	Unspecify	5
2014	CVA6-D3	KX212453	TH/CU1503/F/2014	--/--/2014	HFMD	Unspecify	5
2014	CVA6-D3	KX212469	TH/CU1265/F/2014	--/--/2014	HFMD	Unspecify	5
2014	CVA6-D3	KX212470	TH/CU1407/F/2014	--/--/2014	HFMD	Unspecify	5
2014	CVA6-D3	KX212461	TH/CU1385/F/2014	--/--/2014	HFMD	Unspecify	5
2014	CVA6-D3	KX212372	TH/CU1596/A/2014	--/--/2014	HFMD	Unspecify	5
2014	CVA6-D3	KX212359	TH/CU1382/A/2014	--/--/2014	HFMD	Unspecify	5
2014	CVA6-D3	KX212492	TH/CU1519/A/2014	--/--/2014	HFMD	Unspecify	5
2014	CVA6-D3	KX212363	TH/CU1298/A/2014	--/--/2014	HFMD	Unspecify	5
2014	CVA6-D3	KX212493	TH/CU1406/A/2014	--/--/2014	HFMD	Unspecify	5
2014	CVA6-D3	KX212358	TH/CU1464/A/2014	--/--/2014	HFMD	Unspecify	5
2014	CVA6-D3	KX212494	TH/CU1368/A/2014	--/--/2014	HFMD	Unspecify	5
2014	CVA6-D3	KX212356	TH/CU1427/A/2014	--/--/2014	HFMD	Unspecify	5
2014	CVA6-D3	KX212491	TH/CU1243/A/2014	--/--/2014	HFMD	Unspecify	5
2014	CVA6-D3	KX212367	TH/CU1318/A/2014	--/--/2014	HFMD	Unspecify	5
2014	CVA6-D3	KX212362	TH/CU1328/A/2014	--/--/2014	HFMD	Unspecify	5
2014	CVA6-D3	KX212360	TH/CU1352/A/2014	--/--/2014	HFMD	Unspecify	5
2014	CVA6-D3	KX212366	TH/CU1559/A/2014	--/--/2014	HFMD	Unspecify	5
2014	CVA6-D3	KX212361	TH/CU1326/A/2014	--/--/2014	HFMD	Unspecify	5
2014	CVA6-D3	KX212369	TH/CU1270/A/2014	--/--/2014	HFMD	Unspecify	5
2015	CVA6-D3	KX212502	TH/CU1648/A/2015	--/--/2015	HFMD	Unspecify	5
2015	CVA6-D3	KX212422	TH/CU1695/A/2015	--/--/2015	HFMD	Unspecify	5
2015	CVA6-D3	KX212388	TH/CU1665/A/2015	--/--/2015	HFMD	Unspecify	5
2015	CVA6-D3	KX212394	TH/CU1624/A/2015	--/--/2015	HFMD	Unspecify	5
2019	CVA6-D3	OP896714	CU3514_THA2019	18/10/2019	HFMD	Unspecify	3
2019	CVA6-D3	OP896715	CU3494_THA2019	18/09/2019	HFMD	Unspecify	3
2019	CVA6-D3	OP896716	CU3496_THA2019	23/09/2019	HFMD	Unspecify	3
2019	CVA6-D3	OP896717	CU3495_THA2019	21/09/2019	HFMD	Unspecify	3
2019	CVA6-D3	OP896718	CU3510_THA2019	08/10/2019	HFMD	Unspecify	3
2019	CVA6-D3	OP896719	CU3482_THA2019	09/09/2019	HFMD	Unspecify	3
2020	CVA6-D3	OP896713	CU3547_THA2020	24/01/2020	HFMD	Unspecify	3
2022	CVA6-D3	OP896720	CU3925_THA2022	21/09/2022	HFMD	Unspecify	3
2022	CVA6-D3	OP896721	CU3924_THA2022	21/09/2022	HFMD	Unspecify	3
2022	CVA6-D3	OP896722	CU3774_THA2022	22/06/2022	HFMD	Unspecify	3
2022	CVA6-D3	OP896723	CU3847_THA2022	08/09/2022	HFMD	Unspecify	3
2022	CVA6-D3	OP896724	CU3846_THA2022	08/09/2022	HFMD	Unspecify	3
2022	CVA6-D3	OP896725	CU3780_THA2022	01/07/2022	HFMD	Unspecify	3
2022	CVA6-D3	OP896726	CU3812_THA2022	01/08/2022	HFMD	Unspecify	3
2022	CVA6-D3	OP896727	CU3835_THA2022	31/08/2022	HFMD	Unspecify	3
2022	CVA6-D3	OP896728	CU3792_THA2022	05/07/2022	HFMD	Unspecify	3
2022	CVA6-D3	OP896729	CU3786_THA2022	01/07/2022	HFMD	Unspecify	3
2022	CVA6-D3	OP896730	CU3913_THA2022	20/09/2022	HFMD	Unspecify	3
2022	CVA6-D3	OP896731	CU3919_THA2022	20/09/2022	HFMD	Unspecify	3
2022	CVA6-D3	OP896732	CU3933_THA2022	21/09/2022	HFMD	Unspecify	3
Note:
Northeastern: Nakhon Ratchasima, Mukdahan
Central: Bangkok, Pathum Thani
Western: Prachuap Khiri Khan, Ratchaburi
Northern: Phitsanulok, Chian Mai, Chiang Rai, Phare, Lampang
References
1. Noisumdaeng, P. et al. Longitudinal study on enterovirus A71 and coxsackievirus A16 genotype/subgenotype replacements in hand, foot and mouth disease patients in Thailand, 2000-2017. Int. J. Infect. Dis. 80, 84-91 (2019).
2. Noisumdaeng, P. et al. Complete genome analysis demonstrates multiple introductions of enterovirus 71 and coxsackievirus A16 recombinant strains into Thailand during the past decade. Emerg. Microbes Infect. 7, 214 (2018).
3. Puenpa, J. et al. Evolutionary and genetic recombination analyses of coxsackievirus A6 variants associated with hand, foot, and mouth disease outbreaks in Thailand between 2019 and 2022. Viruses. 15, 73 (2022).
4. Puenpa, J. et al. Genetic diversity and evolution of enterovirus A71 subgenogroup C1 from children with hand, foot, and mouth disease in Thailand. Arch. Virol. 166, 2209-2216 (2021).
5. Puenpa, J. et al. Molecular epidemiology and the evolution of human coxsackievirus A6. J. Gen. Virol. 97, 3225-3231 (2016).
6. Puenpa, J. et al. Molecular characterization and complete genome analysis of human enterovirus 71 and coxsackievirus A16 from children with hand, foot and mouth disease in Thailand during 2008-2011. Arch. Virol. 156, 2007-2013 (2011).
7. Puenpa, J. et al. Enterovirus A71 infection, Thailand, 2017. Emerg. Infect. Dis.24, 1386-1387 (2018).
8. Mauleekoonphairoj, J. et al. Complete genome sequence analysis of enterovirus 71 isolated from children with hand, foot, and mouth disease in Thailand, 2012-2014. Virus. Genes. 51, 290-293 (2015).
9. Zhou, Y. et al. Metagenomics study of viral pathogens in undiagnosed respiratory specimens and identification of human enteroviruses at a Thailand hospital. Am. J. Trop. Med. Hyg. 95, 663-669 (2016).
10. Perera, D. et al. Molecular phylogeny of modern coxsackievirus A16. Arch. Virol. 152, 1201-1208 (2007).
