# Supplementary material for: Molecular evolutionary dynamics of enterovirus A71, coxsackievirus A16 and coxsackievirus A6 causing hand, foot and mouth disease in Thailand, 2000–2022
Source: Sci Rep. 2023 Oct 13;13:17359. doi: 10.1038/s41598-023-44644-z (PMC10576028; doi:10.1038/s41598-023-44644-z)
Supplement: Supplementary file 4 — Supplementary Table S2. [file 41598_2023_44644_MOESM4_ESM.xlsx]

## Sheet: EV-A71
Supplementary Table S2. The best fit nucleotide substitution model of EV-A71, CVA16 and CVA6 determined by MoldelFinder.
No.	Model	- LnL (Logarithm of site likelihood)	df	AIC	AICc	BIC
213	TIM3e+R2	8564.17	452	18032.3	18967.3	20198.5
265	SYM+R2	8561.56	454	18031.1	18978.7	20206.8
211	TIM3e+G4	8573.48	451	18049	18977.7	20210.3
239	TVMe+R2	8567.41	453	18040.8	18982.1	20211.8
226	TIM3+F+R2	8560.74	455	18031.5	18985.4	20212
214	TIM3e+R3	8564.16	454	18036.3	18983.9	20212
212	TIM3e+I+G4	8573.88	452	18051.8	18986.7	20217.9
263	SYM+G4	8571.08	453	18048.2	18989.4	20219.1
266	SYM+R3	8561.54	456	18035.1	18995.4	20220.4
237	TVMe+G4	8575.21	452	18054.4	18989.4	20220.6
278	GTR+F+R2	8558.84	457	18031.7	18998.4	20221.8
187	TIM2e+R2	8576.15	452	18056.3	18991.3	20222.4
224	TIM3+F+G4	8570.32	454	18048.6	18996.2	20224.4
240	TVMe+R3	8567.39	455	18044.8	18998.7	20225.3
227	TIM3+F+R3	8560.71	457	18035.4	19002.2	20225.5
148	TPM3u+F+R2	8571.25	454	18050.5	18998.1	20226.2
264	SYM+I+G4	8571.38	454	18050.8	18998.3	20226.5
238	TVMe+I+G4	8575.5	453	18057	18998.2	20227.9
135	TPM3+F+R2	8572.33	454	18052.7	19000.2	20228.4
161	TIMe+R2	8579.51	452	18063	18998	20229.2
133	TPM3+F+G4	8576.73	453	18059.5	19000.7	20230.4
146	TPM3u+F+G4	8576.77	453	18059.5	19000.8	20230.5
55	TNe+G4	8587.38	450	18074.8	18997.3	20231.3
225	TIM3+F+I+G4	8570.7	455	18051.4	19005.3	20231.9
252	TVM+F+R2	8567.51	456	18047	19007.3	20232.3
29	K2P+G4	8591.55	449	18081.1	18997.4	20232.9
185	TIM2e+G4	8585.07	451	18072.1	19000.9	20233.5
276	GTR+F+G4	8568.58	456	18049.2	19009.5	20234.5
279	GTR+F+R3	8558.83	459	18035.7	19015.4	20235.3
188	TIM2e+R3	8576.14	454	18060.3	19007.8	20236
159	TIMe+G4	8587.37	451	18076.7	19005.5	20238.1
149	TPM3u+F+R3	8570.42	456	18052.8	19013.2	20238.2
134	TPM3+F+I+G4	8577.28	454	18062.6	19010.1	20238.3
147	TPM3u+F+I+G4	8577.28	454	18062.6	19010.1	20238.3
200	TIM2+F+R2	8574.53	455	18059.1	19013	20239.6
81	K3P+G4	8591.62	450	18083.2	19005.7	20239.8
136	TPM3+F+R3	8571.25	456	18054.5	19014.8	20239.8
56	TNe+I+G4	8588.51	451	18079	19007.7	20240.4
250	TVM+F+G4	8575.07	455	18060.1	19014.1	20240.7
186	TIM2e+I+G4	8585.54	452	18075.1	19010	20241.2
162	TIMe+R3	8578.84	454	18065.7	19013.3	20241.4
277	GTR+F+I+G4	8568.87	457	18051.7	19018.5	20241.8
174	TIM+F+R2	8576.7	455	18063.4	19017.3	20243.9
253	TVM+F+R3	8567.49	458	18051	19024.2	20245.9
160	TIMe+I+G4	8587.92	452	18079.8	19014.8	20246
68	TN+F+G4	8585.39	453	18076.8	19018	20247.7
251	TVM+F+I+G4	8575.34	456	18062.7	19023	20248
82	K3P+I+G4	8592.37	451	18086.7	19015.4	20248.1
198	TIM2+F+G4	8583.83	454	18075.7	19023.2	20251.4
201	TIM2+F+R3	8574.47	457	18062.9	19029.7	20253
42	HKY+F+G4	8592.04	452	18088.1	19023	20254.2
172	TIM+F+G4	8585.51	454	18079	19026.6	20254.7
69	TN+F+I+G4	8586.37	454	18080.7	19028.3	20256.5
175	TIM+F+R3	8576.25	457	18066.5	19033.3	20256.6
83	K3P+R2	8597.07	451	18096.1	19024.9	20257.5
107	TPM2+F+G4	8590.51	453	18087	19028.3	20258
120	TPM2u+F+G4	8590.57	453	18087.1	19028.4	20258.1
199	TIM2+F+I+G4	8584.28	455	18078.6	19032.5	20259.1
122	TPM2u+F+R2	8587.93	454	18083.9	19031.4	20259.6
94	K3Pu+F+G4	8591.97	453	18089.9	19031.2	20260.9
173	TIM+F+I+G4	8586.03	455	18082.1	19036	20262.6
109	TPM2+F+R2	8589.92	454	18087.8	19035.4	20263.6
43	HKY+F+I+G4	8593.51	453	18093	19034.3	20263.9
84	K3P+R3	8593.6	453	18093.2	19034.4	20264.1
108	TPM2+F+I+G4	8591.16	454	18090.3	19037.9	20266
121	TPM2u+F+I+G4	8591.17	454	18090.3	19037.9	20266.1
34	K2P+R5	8585.76	456	18083.5	19043.9	20268.8
95	K3Pu+F+I+G4	8592.66	454	18093.3	19040.9	20269
57	TNe+R2	8603.16	451	18108.3	19037	20269.7
123	TPM2u+F+R3	8586.4	456	18084.8	19045.1	20270.1
58	TNe+R3	8596.64	453	18099.3	19040.5	20270.2
96	K3Pu+F+R2	8593.96	454	18095.9	19043.5	20271.7
70	TN+F+R2	8594.27	454	18096.5	19044.1	20272.3
110	TPM2+F+R3	8587.94	456	18087.9	19048.2	20273.2
33	K2P+R4	8595.06	454	18098.1	19045.7	20273.8
71	TN+F+R3	8589.38	456	18090.8	19051.1	20276.1
35	K2P+R6	8583.26	458	18082.5	19055.8	20277.4
97	K3Pu+F+R3	8591.44	456	18094.9	19055.2	20280.2
210	TIM3e+I	8610.39	451	18122.8	19051.5	20284.1
30	K2P+I+G4	8614.37	450	18128.7	19051.2	20285.3
32	K2P+R3	8609.69	452	18123.4	19058.3	20289.5
47	HKY+F+R5	8586.48	459	18091	19070.7	20290.7
262	SYM+I	8607.87	453	18121.7	19063	20292.7
46	HKY+F+R4	8595.73	457	18105.5	19072.2	20295.6
48	HKY+F+R6	8584.02	461	18090	19083	20299.3
223	TIM3+F+I	8608.58	454	18125.2	19072.7	20300.9
54	TNe+I	8623.65	450	18147.3	19069.8	20303.8
184	TIM2e+I	8621.16	451	18144.3	19073	20305.7
158	TIMe+I	8623.62	451	18149.2	19078	20310.6
275	GTR+F+I	8606.66	456	18125.3	19085.6	20310.6
45	HKY+F+R3	8610.41	455	18130.8	19084.7	20311.3
44	HKY+F+R2	8617.64	453	18141.3	19082.5	20312.2
236	TVMe+I	8621.72	452	18147.4	19082.4	20313.6
31	K2P+R2	8629.31	450	18158.6	19081.1	20315.2
67	TN+F+I	8622.84	453	18151.7	19092.9	20322.6
28	K2P+I	8637.66	449	18173.3	19089.6	20325.1
197	TIM2+F+I	8621.04	454	18150.1	19097.6	20325.8
171	TIM+F+I	8622.93	454	18153.9	19101.4	20329.6
132	TPM3+F+I	8626.99	453	18160	19101.2	20330.9
145	TPM3u+F+I	8627.02	453	18160	19101.3	20331
80	K3P+I	8637.69	450	18175.4	19097.9	20331.9
249	TVM+F+I	8625.11	455	18160.2	19114.2	20340.7
41	HKY+F+I	8641.66	452	18187.3	19122.3	20353.5
106	TPM2+F+I	8639.87	453	18185.7	19127	20356.7
119	TPM2u+F+I	8639.92	453	18185.8	19127.1	20356.8
93	K3Pu+F+I	8641.58	453	18189.2	19130.4	20360.1
209	TIM3e	9355.44	450	19610.9	20533.4	21767.4
261	SYM	9352.99	452	19610	20544.9	21776.1
222	TIM3+F	9349.59	453	19605.2	20546.4	21776.1
274	GTR+F	9347.66	455	19605.3	20559.2	21785.8
53	TNe	9373.11	449	19644.2	20560.5	21796
183	TIM2e	9370.69	450	19641.4	20563.9	21797.9
157	TIMe	9373.04	450	19646.1	20568.6	21802.6
66	TN+F	9368.78	452	19641.6	20576.5	21807.7
196	TIM2+F	9366.97	453	19639.9	20581.2	21810.9
170	TIM+F	9368.81	453	19643.6	20584.9	21814.5
235	TVMe	9391.65	451	19685.3	20614	21846.6
131	TPM3+F	9396.75	452	19697.5	20632.5	21863.6
144	TPM3u+F	9396.79	452	19697.6	20632.5	21863.7
27	K2P	9411.74	448	19719.5	20629.7	21866.5
79	K3P	9411.74	449	19721.5	20637.8	21873.2
248	TVM+F	9394.86	454	19697.7	20645.3	21873.4
40	HKY+F	9416.09	451	19734.2	20662.9	21895.5
105	TPM2+F	9414.3	452	19732.6	20667.5	21898.7
118	TPM2u+F	9414.34	452	19732.7	20667.6	21898.8
92	K3Pu+F	9415.96	452	19735.9	20670.9	21902.1
3	JC+G4	9576.8	448	20049.6	20959.8	22196.6
8	JC+R5	9568.56	455	20047.1	21001	22227.6
16	F81+F+G4	9584.41	451	20070.8	20999.5	22232.2
7	JC+R4	9578.27	453	20062.6	21003.8	22233.5
9	JC+R6	9567.11	457	20048.2	21015	22238.3
4	JC+I+G4	9600.43	449	20098.9	21015.2	22250.6
6	JC+R3	9595.89	451	20093.8	21022.5	22255.1
21	F81+F+R5	9575.46	458	20066.9	21040.2	22261.8
20	F81+F+R4	9582.75	456	20077.5	21037.8	22262.8
2	JC+I	9611.85	448	20119.7	21029.9	22266.7
22	F81+F+R6	9574.31	460	20068.6	21054.9	22273.1
19	F81+F+R3	9594.94	454	20097.9	21045.5	22273.6
17	F81+F+I+G4	9608.58	452	20121.2	21056.1	22287.3
15	F81+F+I	9618.93	451	20139.9	21068.6	22301.2
18	F81+F+R2	9628.88	452	20161.8	21096.7	22327.9
5	JC+R2	9645.66	449	20189.3	21105.6	22341.1
1	JC	10349.1	447	21592.1	22496.2	23734.3
14	F81+F	10353.7	450	21607.3	22529.8	23763.9

## Sheet: CVA16
Supplementary Table S2. The best fit nucleotide substitution model of EV-A71, CVA16 and CVA6 determined by MoldelFinder.
No.	Model	- LnL (Logarithm of site likelihood)	df	AIC	AICc	BIC
54	TNe+I	3185.28	64	6498.56	6508.63	6805.27
55	TNe+G4	3185.97	64	6499.93	6510.01	6806.64
158	TIMe+I	3183.36	65	6496.73	6507.13	6808.23
159	TIMe+G4	3184.06	65	6498.11	6508.52	6809.62
210	TIM3e+I	3184.22	65	6498.44	6508.84	6809.94
184	TIM2e+I	3184.67	65	6499.34	6509.73	6810.84
211	TIM3e+G4	3184.9	65	6499.8	6510.19	6811.3
185	TIM2e+G4	3185.34	65	6500.69	6511.09	6812.19
67	TN+F+I	3178.73	67	6491.47	6502.54	6812.56
68	TN+F+G4	3179.43	67	6492.85	6503.93	6813.94
56	TNe+I+G4	3186.28	65	6502.55	6512.95	6814.06
57	TNe+R2	3186.53	65	6503.05	6513.45	6814.55
171	TIM+F+I	3176.8	68	6489.6	6501.01	6815.48
161	TIMe+R2	3184.29	66	6500.58	6511.32	6816.88
172	TIM+F+G4	3177.5	68	6491	6502.42	6816.88
160	TIMe+I+G4	3184.38	66	6500.76	6511.49	6817.05
223	TIM3+F+I	3177.65	68	6491.29	6502.71	6817.17
213	TIM3e+R2	3184.99	66	6501.98	6512.71	6818.27
224	TIM3+F+G4	3178.33	68	6492.66	6504.07	6818.54
212	TIM3e+I+G4	3185.19	66	6502.39	6513.12	6818.68
28	K2P+I	3195.47	63	6516.95	6526.7	6818.86
29	K2P+G4	3195.51	63	6517.02	6526.77	6818.94
197	TIM2+F+I	3178.57	68	6493.15	6504.56	6819.03
187	TIM2e+R2	3185.5	66	6502.99	6513.73	6819.29
262	SYM+I	3182.12	67	6498.25	6509.32	6819.34
186	TIM2e+I+G4	3185.65	66	6503.3	6514.03	6819.59
198	TIM2+F+G4	3179.27	68	6494.54	6505.95	6820.42
263	SYM+G4	3182.8	67	6499.6	6510.67	6820.68
69	TN+F+I+G4	3179.73	68	6495.47	6506.88	6821.35
70	TN+F+R2	3179.91	68	6495.82	6507.24	6821.7
80	K3P+I	3193.54	64	6515.09	6525.16	6821.8
81	K3P+G4	3193.59	64	6515.18	6525.25	6821.89
174	TIM+F+R2	3177.67	69	6493.35	6505.11	6824.02
173	TIM+F+I+G4	3177.82	69	6493.64	6505.41	6824.31
226	TIM3+F+R2	3178.39	69	6494.77	6506.54	6825.44
225	TIM3+F+I+G4	3178.62	69	6495.23	6507	6825.9
30	K2P+I+G4	3196.02	64	6520.03	6530.11	6826.74
31	K2P+R2	3196.09	64	6520.17	6530.25	6826.88
200	TIM2+F+R2	3179.38	69	6496.76	6508.52	6827.43
275	GTR+F+I	3176.01	70	6492.03	6504.15	6827.49
265	SYM+R2	3182.86	68	6501.71	6513.13	6827.59
199	TIM2+F+I+G4	3179.56	69	6497.13	6508.89	6827.8
58	TNe+R3	3186.5	67	6507	6518.07	6828.09
264	SYM+I+G4	3183.11	68	6502.21	6513.62	6828.09
276	GTR+F+G4	3176.71	70	6493.42	6505.54	6828.88
42	HKY+F+G4	3190.37	66	6512.73	6523.47	6829.03
41	HKY+F+I	3190.48	66	6512.95	6523.69	6829.25
83	K3P+R2	3193.96	65	6517.92	6528.32	6829.42
82	K3P+I+G4	3194.12	65	6518.24	6528.64	6829.74
162	TIMe+R3	3184.27	68	6504.54	6515.95	6830.42
214	TIM3e+R3	3184.97	68	6505.94	6517.36	6831.82
94	K3Pu+F+G4	3188.44	67	6510.88	6521.95	6831.97
93	K3Pu+F+I	3188.53	67	6511.06	6522.13	6832.14
236	TVMe+I	3192.22	66	6516.43	6527.17	6832.73
237	TVMe+G4	3192.24	66	6516.48	6527.22	6832.78
188	TIM2e+R3	3185.48	68	6506.97	6518.38	6832.85
133	TPM3+F+G4	3189.25	67	6512.51	6523.58	6833.6
146	TPM3u+F+G4	3189.26	67	6512.51	6523.58	6833.6
132	TPM3+F+I	3189.37	67	6512.75	6523.82	6833.83
145	TPM3u+F+I	3189.37	67	6512.75	6523.82	6833.84
71	TN+F+R3	3179.89	70	6499.77	6511.9	6835.24
107	TPM2+F+G4	3190.23	67	6514.47	6525.54	6835.55
120	TPM2u+F+G4	3190.24	67	6514.47	6525.54	6835.56
278	GTR+F+R2	3176.71	71	6495.42	6507.9	6835.67
106	TPM2+F+I	3190.33	67	6514.66	6525.74	6835.75
119	TPM2u+F+I	3190.33	67	6514.67	6525.74	6835.75
277	GTR+F+I+G4	3177.01	71	6496.02	6508.5	6836.27
44	HKY+F+R2	3190.86	67	6515.71	6526.79	6836.8
43	HKY+F+I+G4	3190.87	67	6515.74	6526.81	6836.82
175	TIM+F+R3	3177.66	71	6497.31	6509.79	6837.57
227	TIM3+F+R3	3178.37	71	6498.73	6511.22	6838.99
96	K3Pu+F+R2	3188.74	68	6513.49	6524.9	6839.37
95	K3Pu+F+I+G4	3188.97	68	6513.94	6525.35	6839.82
239	TVMe+R2	3192.37	67	6518.74	6529.81	6839.82
32	K2P+R3	3196.07	66	6524.15	6534.88	6840.44
238	TVMe+I+G4	3192.76	67	6519.52	6530.59	6840.61
148	TPM3u+F+R2	3189.46	68	6514.92	6526.33	6840.8
135	TPM3+F+R2	3189.47	68	6514.95	6526.37	6840.83
201	TIM2+F+R3	3179.36	71	6500.73	6513.21	6840.98
266	SYM+R3	3182.78	70	6505.57	6517.69	6841.03
134	TPM3+F+I+G4	3189.75	68	6515.5	6526.92	6841.38
147	TPM3u+F+I+G4	3189.75	68	6515.51	6526.92	6841.39
122	TPM2u+F+R2	3190.48	68	6516.97	6528.38	6842.85
109	TPM2+F+R2	3190.51	68	6517.01	6528.43	6842.89
84	K3P+R3	3193.93	67	6521.87	6532.94	6842.95
108	TPM2+F+I+G4	3190.74	68	6517.47	6528.89	6843.35
121	TPM2u+F+I+G4	3190.74	68	6517.48	6528.89	6843.36
250	TVM+F+G4	3187.63	69	6513.26	6525.03	6843.94
249	TVM+F+I	3187.72	69	6513.45	6525.22	6844.12
279	GTR+F+R3	3176.65	73	6499.3	6512.53	6849.15
45	HKY+F+R3	3190.84	69	6519.69	6531.45	6850.36
252	TVM+F+R2	3187.71	70	6515.41	6527.54	6850.88
251	TVM+F+I+G4	3188.15	70	6516.3	6528.42	6851.76
97	K3Pu+F+R3	3188.72	70	6517.45	6529.57	6852.91
240	TVMe+R3	3192.33	69	6522.66	6534.43	6853.33
149	TPM3u+F+R3	3189.46	70	6518.91	6531.03	6854.38
136	TPM3+F+R3	3189.47	70	6518.94	6531.06	6854.4
123	TPM2u+F+R3	3190.47	70	6520.95	6533.07	6856.41
110	TPM2+F+R3	3190.49	70	6520.99	6533.11	6856.45
253	TVM+F+R3	3187.68	72	6519.36	6532.21	6864.41
53	TNe	3244.49	63	6614.98	6624.73	6916.9
157	TIMe	3242.65	64	6613.3	6623.37	6920.01
209	TIM3e	3243.26	64	6614.51	6624.58	6921.22
183	TIM2e	3243.99	64	6615.97	6626.04	6922.68
66	TN+F	3237.86	66	6607.71	6618.45	6924.01
170	TIM+F	3235.98	67	6605.97	6617.04	6927.05
222	TIM3+F	3236.6	67	6607.19	6618.26	6928.28
196	TIM2+F	3237.69	67	6609.38	6620.45	6930.47
261	SYM	3241.35	66	6614.7	6625.43	6930.99
27	K2P	3258.4	62	6640.81	6650.24	6937.93
274	GTR+F	3235.03	69	6608.05	6619.82	6938.73
79	K3P	3256.55	63	6639.11	6648.86	6941.02
40	HKY+F	3253.83	65	6637.66	6648.06	6949.17
235	TVMe	3255.25	65	6640.5	6650.9	6952
92	K3Pu+F	3251.96	66	6635.92	6646.66	6952.22
131	TPM3+F	3252.57	66	6637.15	6647.88	6953.44
144	TPM3u+F	3252.57	66	6637.15	6647.88	6953.44
118	TPM2u+F	3253.68	66	6639.35	6650.08	6955.64
105	TPM2+F	3253.68	66	6639.35	6650.09	6955.65
248	TVM+F	3250.99	68	6637.97	6649.39	6963.85
2	JC+I	3436.95	62	6997.91	7007.34	7295.03
3	JC+G4	3437.46	62	6998.92	7008.36	7296.05
4	JC+I+G4	3437.99	63	7001.97	7011.72	7303.89
5	JC+R2	3438.15	63	7002.3	7012.05	7304.22
15	F81+F+I	3434.71	65	6999.42	7009.82	7310.92
16	F81+F+G4	3435.31	65	7000.61	7011.01	7312.12
6	JC+R3	3438.05	65	7006.1	7016.51	7317.61
17	F81+F+I+G4	3435.82	66	7003.65	7014.38	7319.94
18	F81+F+R2	3435.89	66	7003.79	7014.52	7320.08
19	F81+F+R3	3435.83	68	7007.66	7019.08	7333.54
1	JC	3494.99	61	7111.97	7121.1	7404.3
14	F81+F	3492.13	64	7112.27	7122.34	7418.98

## Sheet: CVA6
Supplementary Table S2. The best fit nucleotide substitution model of EV-A71, CVA16 and CVA6 determined by MoldelFinder.
No.	Model	- LnL (Logarithm of site likelihood)	df	AIC	AICc	BIC
55	TNe+G4	6589.22	246	13670.4	13828.7	14881.4
185	TIM2e+G4	6587.66	247	13669.3	13829	14885.2
56	TNe+I+G4	6587.8	247	13669.6	13829.3	14885.5
211	TIM3e+G4	6588.9	247	13671.8	13831.5	14887.7
159	TIMe+G4	6588.95	247	13671.9	13831.6	14887.8
29	K2P+G4	6595.98	245	13682	13838.7	14888
186	TIM2e+I+G4	6586.17	248	13668.3	13829.6	14889.2
30	K2P+I+G4	6593.79	246	13679.6	13837.8	14890.6
212	TIM3e+I+G4	6587.39	248	13670.8	13832	14891.6
160	TIMe+I+G4	6587.49	248	13671	13832.2	14891.8
57	TNe+R2	6591.3	247	13676.6	13836.3	14892.5
81	K3P+G4	6595.72	246	13683.4	13841.7	14894.4
187	TIM2e+R2	6589.45	248	13674.9	13836.1	14895.7
82	K3P+I+G4	6593.52	247	13681	13840.8	14896.9
263	SYM+G4	6586.93	249	13671.9	13834.6	14897.6
68	TN+F+G4	6587.07	249	13672.1	13834.9	14897.9
31	K2P+R2	6597.47	246	13686.9	13845.2	14897.9
213	TIM3e+R2	6590.63	248	13677.3	13838.5	14898.1
161	TIMe+R2	6590.73	248	13677.5	13838.7	14898.3
264	SYM+I+G4	6585.36	250	13670.7	13835	14901.4
69	TN+F+I+G4	6585.57	250	13671.1	13835.4	14901.8
198	TIM2+F+G4	6585.84	250	13671.7	13835.9	14902.3
83	K3P+R2	6596.81	247	13687.6	13847.3	14903.5
224	TIM3+F+G4	6586.45	250	13672.9	13837.2	14903.6
237	TVMe+G4	6593.72	248	13683.4	13844.7	14904.3
172	TIM+F+G4	6586.81	250	13673.6	13837.9	14904.3
58	TNe+R3	6590.68	249	13679.4	13842.1	14905.1
199	TIM2+F+I+G4	6584.27	251	13670.5	13836.3	14906.1
238	TVMe+I+G4	6591.41	249	13680.8	13843.6	14906.6
225	TIM3+F+I+G4	6584.83	251	13671.7	13837.5	14907.2
188	TIM2e+R3	6588.66	250	13677.3	13841.6	14908
265	SYM+R2	6588.67	250	13677.3	13841.6	14908
173	TIM+F+I+G4	6585.27	251	13672.5	13838.3	14908.1
70	TN+F+R2	6589.16	250	13678.3	13842.6	14909
214	TIM3e+R3	6589.75	250	13679.5	13843.8	14910.2
32	K2P+R3	6596.68	248	13689.4	13850.6	14910.2
162	TIMe+R3	6590.02	250	13680	13844.3	14910.7
200	TIM2+F+R2	6587.75	251	13677.5	13843.3	14913.1
239	TVMe+R2	6594.82	249	13687.6	13850.4	14913.4
42	HKY+F+G4	6598.39	248	13692.8	13854	14913.6
276	GTR+F+G4	6584.81	252	13673.6	13841	14914.1
226	TIM3+F+R2	6588.34	251	13678.7	13844.5	14914.3
174	TIM+F+R2	6588.7	251	13679.4	13845.2	14915
43	HKY+F+I+G4	6595.85	249	13689.7	13852.4	14915.4
84	K3P+R3	6596.2	249	13690.4	13853.1	14916.1
277	GTR+F+I+G4	6583.15	253	13672.3	13841.2	14917.7
107	TPM2+F+G4	6597.21	249	13692.4	13855.2	14918.2
120	TPM2u+F+G4	6597.21	249	13692.4	13855.2	14918.2
266	SYM+R3	6587.34	252	13678.7	13846	14919.2
133	TPM3+F+G4	6597.79	249	13693.6	13856.3	14919.3
146	TPM3u+F+G4	6597.79	249	13693.6	13856.3	14919.3
121	TPM2u+F+I+G4	6594.62	250	13689.2	13853.5	14919.9
108	TPM2+F+I+G4	6594.62	250	13689.2	13853.5	14919.9
94	K3Pu+F+G4	6598.13	249	13694.3	13857	14920
147	TPM3u+F+I+G4	6595.19	250	13690.4	13854.6	14921
134	TPM3+F+I+G4	6595.19	250	13690.4	13854.6	14921
71	TN+F+R3	6588.56	252	13681.1	13848.4	14921.6
95	K3Pu+F+I+G4	6595.58	250	13691.2	13855.4	14921.8
54	TNe+I	6609.43	246	13710.9	13869.1	14921.8
44	HKY+F+R2	6599.65	249	13697.3	13860	14923
240	TVMe+R3	6593.62	251	13689.2	13855	14924.8
278	GTR+F+R2	6586.71	253	13679.4	13848.3	14924.9
201	TIM2+F+R3	6586.84	253	13679.7	13848.6	14925.1
184	TIM2e+I	6607.69	247	13709.4	13869.1	14925.3
227	TIM3+F+R3	6587.31	253	13680.6	13849.5	14926
122	TPM2u+F+R2	6598.24	250	13696.5	13860.7	14927.1
109	TPM2+F+R2	6598.24	250	13696.5	13860.8	14927.1
175	TIM+F+R3	6587.89	253	13681.8	13850.7	14927.2
210	TIM3e+I	6609.09	247	13712.2	13871.9	14928.1
148	TPM3u+F+R2	6598.79	250	13697.6	13861.8	14928.2
135	TPM3+F+R2	6598.79	250	13697.6	13861.8	14928.2
158	TIMe+I	6609.18	247	13712.4	13872.1	14928.3
96	K3Pu+F+R2	6599.09	250	13698.2	13862.5	14928.8
250	TVM+F+G4	6596.22	251	13694.4	13860.2	14930
251	TVM+F+I+G4	6593.56	252	13691.1	13858.5	14931.6
28	K2P+I	6618.9	245	13727.8	13884.6	14933.9
45	HKY+F+R3	6598.83	251	13699.7	13865.5	14935.2
279	GTR+F+R3	6585.18	255	13680.4	13852.4	14935.6
262	SYM+I	6606.97	249	13711.9	13874.7	14937.7
67	TN+F+I	6607.46	249	13712.9	13875.7	14938.7
252	TVM+F+R2	6597.25	252	13698.5	13865.8	14939
123	TPM2u+F+R3	6597.45	252	13698.9	13866.2	14939.4
110	TPM2+F+R3	6597.49	252	13699	13866.3	14939.5
80	K3P+I	6618.66	246	13729.3	13887.6	14940.3
149	TPM3u+F+R3	6597.89	252	13699.8	13867.1	14940.3
136	TPM3+F+R3	6597.95	252	13699.9	13867.2	14940.4
97	K3Pu+F+R3	6598.4	252	13700.8	13868.1	14941.3
197	TIM2+F+I	6606.03	250	13712.1	13876.3	14942.7
223	TIM3+F+I	6606.86	250	13713.7	13878	14944.4
171	TIM+F+I	6607.22	250	13714.4	13878.7	14945.1
236	TVMe+I	6616.44	248	13728.9	13890.1	14949.7
253	TVM+F+R3	6595.71	254	13699.4	13869.9	14949.8
275	GTR+F+I	6605.07	252	13714.1	13881.5	14954.6
41	HKY+F+I	6622.91	248	13741.8	13903	14962.6
106	TPM2+F+I	6621.49	249	13741	13903.7	14966.7
119	TPM2u+F+I	6621.49	249	13741	13903.7	14966.7
132	TPM3+F+I	6622.3	249	13742.6	13905.4	14968.3
145	TPM3u+F+I	6622.3	249	13742.6	13905.4	14968.3
93	K3Pu+F+I	6622.66	249	13743.3	13906.1	14969.1
249	TVM+F+I	6620.52	251	13743	13908.8	14978.6
53	TNe	6898.72	245	14287.4	14444.2	15493.5
183	TIM2e	6897.03	246	14286.1	14444.3	15497
209	TIM3e	6898.24	246	14288.5	14446.7	15499.4
157	TIMe	6898.49	246	14289	14447.2	15500
261	SYM	6896.19	248	14288.4	14449.6	15509.2
66	TN+F	6896.2	248	14288.4	14449.6	15509.2
196	TIM2+F	6894.76	249	14287.5	14450.3	15513.3
27	K2P	6912.62	244	14313.2	14468.5	15514.4
222	TIM3+F	6895.46	249	14288.9	14451.7	15514.7
170	TIM+F	6895.98	249	14290	14452.7	15515.7
79	K3P	6912.4	245	14314.8	14471.6	15520.9
274	GTR+F	6893.68	251	14289.4	14455.2	15524.9
235	TVMe	6910.11	247	14314.2	14474	15530.1
40	HKY+F	6917.98	247	14330	14489.7	15545.8
105	TPM2+F	6916.54	248	14329.1	14490.3	15549.9
118	TPM2u+F	6916.54	248	14329.1	14490.3	15549.9
144	TPM3u+F	6917.24	248	14330.5	14491.7	15551.3
131	TPM3+F	6917.24	248	14330.5	14491.7	15551.3
92	K3Pu+F	6917.76	248	14331.5	14492.8	15552.3
248	TVM+F	6915.46	250	14330.9	14495.2	15561.6
3	JC+G4	7103.76	244	14695.5	14850.8	15896.6
4	JC+I+G4	7101.9	245	14693.8	14850.5	15899.8
5	JC+R2	7107.3	245	14704.6	14861.4	15910.7
6	JC+R3	7104.7	247	14703.4	14863.1	15919.3
16	F81+F+G4	7108.79	247	14711.6	14871.3	15927.5
17	F81+F+I+G4	7107.07	248	14710.1	14871.4	15931
18	F81+F+R2	7110.43	248	14716.9	14878.1	15937.7
2	JC+I	7125.74	244	14739.5	14894.7	15940.6
19	F81+F+R3	7109.64	250	14719.3	14883.6	15949.9
15	F81+F+I	7130.28	247	14754.6	14914.3	15970.4
1	JC	7415.22	243	15316.4	15470.2	16512.6
14	F81+F	7418.89	246	15329.8	15488	16540.7
