# Supplementary material for: Molecular evolutionary dynamics of enterovirus A71, coxsackievirus A16 and coxsackievirus A6 causing hand, foot and mouth disease in Thailand, 2000–2022
Source: Sci Rep. 2023 Oct 13;13:17359. doi: 10.1038/s41598-023-44644-z (PMC10576028; doi:10.1038/s41598-023-44644-z)
Supplement: Supplementary file 5 — Supplementary Table S3. [file 41598_2023_44644_MOESM5_ESM.xlsx]

## Sheet: EV-A71
Supplementary Table S3. VP1 amino acid sequence analyzes among EV-A71, CVA16 and CVA6 Thailand isolates for detecting amino acid variability and similarity
EV-A71 subgenotype	Amino acid variation at position
	1	4	5	9	11	16	17	18	19	22	23	27	31	33	41	43	54	58	59	61	72	78	79	81	87	92	93	98	111	130	143	145	146	147	152	155	156	159	160	162	164	165	168	181	184	199	206	207	216
B4	G / V	V	A	E	S	V	S	R	A	C	A	P	N	C	T	E	A	T	S	E	S	T	T	D	A	E	I	E	I	R	T	E	V	V	C	F	V	G	A	K	E	S	S	V	S / T	S	D / E	G	C
B5	G	V	A	E	S	V	S	R	A / V	R / C	A / T	P	N / D	C / R	T	E / K	A	T	S	E	S	T	T / A	D	A	E / G	I / V	E / K	I / V	R / L	T	E / G	V / G	V / G	C / H	F	V / F	G / C	A / P	K / N	E / D	S	S / L	V / I	T	S / I	D	G	C / L
C1	G / V / A	V	A / V	E / C	S / P	V / M	S / I / G	R	A	C	A	P	N / D	C	T	E	A / P	A	S	E / D	S / A	T / D	T	D / N	A / S	E	I	E / K	I	R	T / S	E	V	V	C	F	V	G	A	K	D	S	S	V / I	S	S	D	G / E	C
C2	G	V	A	E	S	V	S	R	A	R	A	P	N / D	C	T	K	A	A	S	E	S	T	T	D	A	E	I	E	I	R	T	E	V	V	C	F / C	V	G	A	K	D	S / T	S	V	S	S	D	G	C
C4a	G	V	A	E	S	V	S	R / K	A	C / H	A	P	N	C	T / I	K	A	A	S	E	S	T	T	D	A	E	I	E	I	R	T	E / C	V	V	C	F	V	G	A	K	D	S	S	V	S	S	D	G	C
C4b	G	V / G	A	E	S	V / G	S	R	A	C	A	P / A	N	C	T	K	A	A	S / N	E	S	T	T	D	A	E	I	E	I	R	T	E / K	V	V	C	F	V	G	A	K	D	S	S	V	S	S	D	G	C
C5	G	V	A	E	S	V	S	R	A	C	A	P	N	C	T	K	A	A	S	E	S	T	T	D	A	E	I	E	I	R	T	E / K	V	V	C	F	V	G	A	K	D	S	S	V	S	S	D	G	C
EV-A71 subgenotype	VP1 amino acid identity
	B4	B5	C1	C2	C4a	C4b	C5
B4	98.6	96.2-98.6	90.9-98.3	95.2-97.3	95.6-97.9	96.2-97.6	95.9-97.9
B5	96.2-98.6	96.9-100	90.5-98.6	95.9-98.6	95.6-98.9	95.9-98.3	96.2-98.3
C1	90.9-98.3	90.5-98.6	91.5-100	92.2-99.3	92.5-99.6	92.5-99.6	93.6-100
C2	95.2-97.3	95.9-98.6	92.2-99.3	98.3-98.9	97.3-98.9	97.6-98.9	97.9-98.9
C4a	95.6-97.9	95.6-98.9	92.5-99.6	97.3-98.9	97.9-100	97.9-99.6	97.6-99.3
C4b	96.2-97.6	95.9-98.3	92.5-99.6	97.6-98.9	97.9-99.6	98.6-100	98.3-99.3
C5	95.9-97.9	96.2-98.3	93.6-100	97.9-98.9	97.6-99.3	98.3-99.3	99.3-100
[truncated: 16 more columns]

## Sheet: CVA16
Supplementary Table S3. VP1 amino acid sequence analyzes among EV-A71, CVA16 and CVA6 Thailand isolates for detecting amino acid variability and similarity
Virus	Amino acid variation at position
	11	22	23	25	61	164	173	218	251	282	289
CVA16	T / A	A / S	L / M	V / L	K / R	T / K	T / S	N / D	V / I	N / D	S / T
	CVA16 VP1 amino acid identity
CVA16	97.1-100%

## Sheet: CVA6
Supplementary Table S3. VP1 amino acid sequence analyzes among EV-A71, CVA16 and CVA6 Thailand isolates for detecting amino acid variability and similarity
Virus	Amino acid variation at position
	5	6	7	13	20	27	30	58	66	80	85	89	90	96	97	99	106	137	138	145	160	166	174	247	262	267	268	283	284	289	299	300
CVA6	A / T	N / S	A / V	S / N	I / M	S / N	V / A	N / S	M / T	Y / F / D	L / M	V / I	E / K	T / A	S / N	D / N	I / V	N / S	D / N	L / M	S / G	W / C	V / I	Y / F	R / C	M / V	V / I	T / I / A	D / N	T / I	A / V	N / S
	CVA6 VP1 amino acid identity
CVA6	96.0-100%
